# Supplementary material for: Systematic genome sequence differences among leaf cells within individual trees
Source: BMC Genomics. 2014 Feb 19;15:142. doi: 10.1186/1471-2164-15-142 (PMC3937000; doi:10.1186/1471-2164-15-142)
Supplement: Additional file 4: Table S2 — Genome distances (d G ) among genomes of Yoshino Cherry tree leaves. Each value is the average of three independent experiments. [file 1471-2164-15-142-S4.xlsx]

## Sheet: Table S2
Table S2. GP-based genome distance (dG) of Yoshino Cherry leaves
	5 -3	5 -2	5 -1	4 -3	4 -2	4 -1	3 -3	3 -2	3 -1	2 -3	2 -2	2 -1	1 -3	1 -2	1 -1
5 -3	0	0.012	0.01	0.02	0.022	0.02	0.017	0.019	0.019	0.021	0.021	0.023	0.022	0.022	0.021
5 -2	0.012	0	0.01	0.017	0.021	0.02	0.02	0.019	0.019	0.022	0.023	0.023	0.023	0.023	0.022
5 -1	0.01	0.01	0	0.018	0.024	0.023	0.021	0.021	0.021	0.023	0.025	0.025	0.023	0.024	0.022
4 -3	0.02	0.017	0.018	0	0.012	0.012	0.015	0.015	0.014	0.016	0.016	0.017	0.017	0.017	0.021
4 -2	0.022	0.021	0.024	0.012	0	0.011	0.014	0.016	0.016	0.017	0.015	0.018	0.016	0.016	0.019
4 -1	0.02	0.02	0.023	0.012	0.011	0	0.016	0.014	0.014	0.015	0.016	0.017	0.015	0.016	0.019
3 -3	0.017	0.02	0.021	0.015	0.014	0.016	0	0.01	0.008	0.015	0.015	0.017	0.016	0.018	0.02
3 -2	0.019	0.019	0.021	0.015	0.016	0.014	0.01	0	0.009	0.015	0.017	0.017	0.018	0.018	0.02
3 -1	0.019	0.019	0.021	0.014	0.016	0.014	0.008	0.009	0	0.014	0.015	0.015	0.017	0.016	0.02
2 -3	0.021	0.022	0.023	0.016	0.017	0.015	0.015	0.015	0.014	0	0.009	0.01	0.017	0.017	0.019
2 -2	0.021	0.023	0.025	0.016	0.015	0.016	0.015	0.017	0.015	0.009	0	0.008	0.017	0.017	0.019
2 -1	0.023	0.023	0.025	0.017	0.018	0.017	0.017	0.017	0.015	0.01	0.008	0	0.019	0.018	0.019
1 -3	0.022	0.023	0.023	0.017	0.016	0.015	0.016	0.018	0.017	0.017	0.017	0.019	0	0.011	0.013
1 -2	0.022	0.023	0.024	0.017	0.016	0.016	0.018	0.018	0.016	0.017	0.017	0.018	0.011	0	0.011
1 -1	0.021	0.022	0.022	0.021	0.019	0.019	0.02	0.02	0.02	0.019	0.019	0.019	0.013	0.011	0
