# Supplementary material for: Systematic genome sequence differences among leaf cells within individual trees
Source: BMC Genomics. 2014 Feb 19;15:142. doi: 10.1186/1471-2164-15-142 (PMC3937000; doi:10.1186/1471-2164-15-142)
Supplement: Additional file 3: Table S1 — Genome distances (d G ) among genomes of Japanese beech tree leaves. Each value is the average of two independent experiments. [file 1471-2164-15-142-S3.xlsx]

## Sheet: Table S1
Table S1. GP-based genome distance (dG) of Japanese beech leaves
	A31	A32	A33	A21	A22	A23	A11	A12	A13	B31	B32	B33	B21	B22	B23	B11	B12	B13	C31	C32	C33	C21	C22	C23	C11	C12	C13
A31	0	0.0068	0.01215	0.029	0.02735	0.0301	0.0271	0.02575	0.03255	0.0309	0.0327	0.03045	0.03835	0.03835	0.0391	0.0437	0.04615	0.04035	0.06015	0.0536	0.05465	0.0428	0.0457	0.0432	0.0396	0.0375	0.04115
A32	0.0068	0	0.00955	0.03005	0.02795	0.0315	0.0263	0.0241	0.031	0.03015	0.03045	0.02875	0.0365	0.0388	0.0367	0.04055	0.04445	0.0401	0.06095	0.0531	0.0542	0.0409	0.04575	0.0419	0.03645	0.03515	0.03975
A33	0.01215	0.00955	0	0.0314	0.03005	0.0366	0.0264	0.02845	0.03395	0.03575	0.03575	0.03465	0.0362	0.0398	0.0371	0.0438	0.0428	0.04095	0.063	0.06065	0.0563	0.04385	0.046	0.04905	0.03955	0.04065	0.04145
A21	0.029	0.03005	0.0314	0	0.00775	0.01885	0.0183	0.01875	0.02095	0.03465	0.0368	0.0364	0.03435	0.0368	0.03215	0.0343	0.037	0.03105	0.05675	0.0598	0.05325	0.04475	0.04965	0.0491	0.04265	0.04225	0.0439
A22	0.02735	0.02795	0.03005	0.00775	0	0.01665	0.0179	0.01585	0.01935	0.03375	0.03405	0.0338	0.031	0.034	0.0303	0.03335	0.03665	0.02935	0.0619	0.05905	0.0542	0.04495	0.0491	0.04945	0.04285	0.0405	0.0452
A23	0.0301	0.0315	0.0366	0.01885	0.01665	0	0.02115	0.0175	0.0221	0.03595	0.0354	0.03355	0.03005	0.0318	0.0317	0.0334	0.04225	0.0297	0.0641	0.05625	0.05795	0.0459	0.05125	0.04635	0.0464	0.0438	0.0483
A11	0.0271	0.0263	0.0264	0.0183	0.0179	0.02115	0	0.0073	0.0114	0.0341	0.0337	0.0327	0.02805	0.03115	0.02785	0.03035	0.0308	0.02685	0.0595	0.057	0.0544	0.0441	0.04835	0.0489	0.04085	0.0396	0.0423
A12	0.02575	0.0241	0.02845	0.01875	0.01585	0.0175	0.0073	0	0.0116	0.0312	0.0306	0.02915	0.02695	0.0294	0.0257	0.02845	0.03135	0.02755	0.0607	0.0558	0.05465	0.044	0.0479	0.0473	0.0402	0.0385	0.0423
A13	0.03255	0.031	0.03395	0.02095	0.01935	0.0221	0.0114	0.0116	0	0.03285	0.0309	0.03135	0.0261	0.0306	0.02395	0.03265	0.0352	0.0301	0.0641	0.0575	0.0578	0.044	0.05185	0.0512	0.04385	0.0405	0.04485
B31	0.0309	0.03015	0.03575	0.03465	0.03375	0.03595	0.0341	0.0312	0.03285	0	0.00915	0.0075	0.02225	0.02615	0.0263	0.029	0.03345	0.03095	0.0418	0.0416	0.03765	0.0325	0.03785	0.0381	0.02885	0.0269	0.0314
B32	0.0327	0.03045	0.03575	0.0368	0.03405	0.0354	0.0337	0.0306	0.0309	0.00915	0	0.007	0.01985	0.02475	0.02375	0.02895	0.03165	0.02915	0.0449	0.041	0.04085	0.0338	0.03875	0.0379	0.03055	0.0282	0.03285
B33	0.03045	0.02875	0.03465	0.0364	0.0338	0.03355	0.0327	0.02915	0.03135	0.0075	0.007	0	0.0183	0.0238	0.02405	0.0286	0.0309	0.0288	0.04315	0.0381	0.0383	0.03245	0.0371	0.03575	0.02645	0.0253	0.02865
B21	0.03835	0.0365	0.0362	0.03435	0.031	0.03005	0.02805	0.02695	0.0261	0.02225	0.01985	0.0183	0	0.01025	0.01085	0.0243	0.02375	0.0217	0.05145	0.0458	0.04495	0.0338	0.0376	0.03795	0.0279	0.0258	0.02945
B22	0.03835	0.0388	0.0398	0.0368	0.034	0.0318	0.03115	0.0294	0.0306	0.02615	0.02475	0.0238	0.01025	0	0.01105	0.0229	0.0199	0.02325	0.0515	0.0419	0.04795	0.033	0.03845	0.03725	0.03045	0.0296	0.0294
B23	0.0391	0.0367	0.0371	0.03215	0.0303	0.0317	0.02785	0.0257	0.02395	0.0263	0.02375	0.02405	0.01085	0.01105	0	0.023	0.0251	0.02425	0.05315	0.04685	0.0497	0.03355	0.041	0.04145	0.0318	0.02955	0.03145
B11	0.0437	0.04055	0.0438	0.0343	0.03335	0.0334	0.03035	0.02845	0.03265	0.029	0.02895	0.0286	0.0243	0.0229	0.023	0	0.01105	0.01225	0.05375	0.0487	0.05275	0.03565	0.04045	0.03955	0.03095	0.02915	0.033
B12	0.04615	0.04445	0.0428	0.037	0.03665	0.04225	0.0308	0.03135	0.0352	0.03345	0.03165	0.0309	0.02375	0.0199	0.0251	0.01105	0	0.0186	0.05405	0.05365	0.0539	0.0381	0.03915	0.04205	0.0322	0.03125	0.0316
B13	0.04035	0.0401	0.04095	0.03105	0.02935	0.0297	0.02685	0.02755	0.0301	0.03095	0.02915	0.0288	0.0217	0.02325	0.02425	0.01225	0.0186	0	0.05755	0.0507	0.04915	0.0392	0.0444	0.0442	0.0335	0.0312	0.0355
C31	0.06015	0.06095	0.063	0.05675	0.0619	0.0641	0.0595	0.0607	0.0641	0.0418	0.0449	0.04315	0.05145	0.0515	0.05315	0.05375	0.05405	0.05755	0	0.02255	0.0171	0.03165	0.03065	0.03395	0.02845	0.0337	0.02925
C32	0.0536	0.0531	0.06065	0.0598	0.05905	0.05625	0.057	0.0558	0.0575	0.0416	0.041	0.0381	0.0458	0.0419	0.04685	0.0487	0.05365	0.0507	0.02255	0	0.0192	0.03135	0.03725	0.02995	0.02875	0.0269	0.03015
C33	0.05465	0.0542	0.0563	0.05325	0.0542	0.05795	0.0544	0.05465	0.0578	0.03765	0.04085	0.0383	0.04495	0.04795	0.0497	0.05275	0.0539	0.04915	0.0171	0.0192	0	0.0308	0.03115	0.0327	0.02235	0.02465	0.02345
C21	0.0428	0.0409	0.04385	0.04475	0.04495	0.0459	0.0441	0.044	0.044	0.0325	0.0338	0.03245	0.0338	0.033	0.03355	0.03565	0.0381	0.0392	0.03165	0.03135	0.0308	0	0.01335	0.01165	0.01815	0.0179	0.0183
C22	0.0457	0.04575	0.046	0.04965	0.0491	0.05125	0.04835	0.0479	0.05185	0.03785	0.03875	0.0371	0.0376	0.03845	0.041	0.04045	0.03915	0.0444	0.03065	0.03725	0.03115	0.01335	0	0.01735	0.01535	0.02165	0.0155
C23	0.0432	0.0419	0.04905	0.0491	0.04945	0.04635	0.0489	0.0473	0.0512	0.0381	0.0379	0.03575	0.03795	0.03725	0.04145	0.03955	0.04205	0.0442	0.03395	0.02995	0.0327	0.01165	0.01735	0	0.01665	0.015	0.0179
C11	0.0396	0.03645	0.03955	0.04265	0.04285	0.0464	0.04085	0.0402	0.04385	0.02885	0.03055	0.02645	0.0279	0.03045	0.0318	0.03095	0.0322	0.0335	0.02845	0.02875	0.02235	0.01815	0.01535	0.01665	0	0.0098	0.00645
C12	0.0375	0.03515	0.04065	0.04225	0.0405	0.0438	0.0396	0.0385	0.0405	0.0269	0.0282	0.0253	0.0258	0.0296	0.02955	0.02915	0.03125	0.0312	0.0337	0.0269	0.02465	0.0179	0.02165	0.015	0.0098	0	0.01135
C13	0.04115	0.03975	0.04145	0.0439	0.0452	0.0483	0.0423	0.0423	0.04485	0.0314	0.03285	0.02865	0.02945	0.0294	0.03145	0.033	0.0316	0.0355	0.02925	0.03015	0.02345	0.0183	0.0155	0.0179	0.00645	0.011	0
